# Supplementary material for: Flexible Recruitments of Fundamental Muscle Synergies in the Trunk and Lower Limbs for Highly Variable Movements and Postures
Source: Sensors (Basel). 2021 Sep 15;21(18):6186. doi: 10.3390/s21186186 (PMC8472977; doi:10.3390/s21186186)
Supplement: Supplementary file 1 [file sensors-21-06186-s001.zip]

Archive with 1 entries (1 files):
- sensors-1329374-supplementary.pdf
